# Supplementary material for: Virtual Screening in Search for a Chemical Probe for Angiotensin-Converting Enzyme 2 (ACE2)
Source: Molecules. 2021 Dec 14;26(24):7584. doi: 10.3390/molecules26247584 (PMC8707431; doi:10.3390/molecules26247584)
Supplement: Supplementary file 1 [file molecules-26-07584-s001.zip]

Archive with 1 entries (1 files):
- molecules-1476357-supplementary.pdf
